# Supplementary material for: Structure-Based Designing, Solvent Less Synthesis of 1,2,3,4-Tetrahydropyrimidine-5-carboxylate Derivatives: A Combined In Vitro and In Silico Screening Approach
Source: Molecules. 2021 Jul 22;26(15):4424. doi: 10.3390/molecules26154424 (PMC8348070; doi:10.3390/molecules26154424)
Supplement: Supplementary file 1 [file molecules-26-04424-s001.zip]

Archive with 1 entries (1 files):
- molecules-1264321-supplementary.pdf
